# Supplementary material for: The blood-sucking tick Ixodes hexagonus reveals dietary stable isotope signatures of mammalian hosts
Source: PLoS One. 2025 Jul 3;20(7):e0327245. doi: 10.1371/journal.pone.0327245 (PMC12225836; doi:10.1371/journal.pone.0327245)
Supplement: S1 Table — This table lists accession numbers, species, collection years, and institutional details for museum specimens held at National Museums Scotland. These specimens were the source of Ixodes hexagonus ticks analysed in this study. (XLSX) [file pone.0327245.s001.xlsx]

## Sheet: S1 Table
S1 Table. Specimen metadata for European polecats (Mustela putorius) used in the study. This table lists accession numbers, species, collection years, and institutional details for museum specimens held at National Museums Scotland. These specimens were the source of Ixodes hexagonus ticks analysed in this study.
Specimen ID	Species	Institute	Year collected
NMS.Z.2024.57.1	Mustela putorius	National Museums Scotland	2014
NMS.Z.2024.57.2	Mustela putorius	National Museums Scotland	2014
NMS.Z.2024.57.3	Mustela putorius	National Museums Scotland	2014
NMS.Z.2024.57.4	Mustela putorius	National Museums Scotland	2014
NMS.Z.2024.57.7	Mustela putorius	National Museums Scotland	2015
NMS.Z.2024.57.10	Mustela putorius	National Museums Scotland	2016
NMS.Z.2024.57.8	Mustela putorius	National Museums Scotland	2015
NMS.Z.2024.57.9	Mustela putorius	National Museums Scotland	2016
NMS.Z.2024.57.5	Mustela putorius	National Museums Scotland	2013
NMS.Z.2024.57.6	Mustela putorius	National Museums Scotland	2016
