# Supplementary material for: The blood-sucking tick Ixodes hexagonus reveals dietary stable isotope signatures of mammalian hosts
Source: PLoS One. 2025 Jul 3;20(7):e0327245. doi: 10.1371/journal.pone.0327245 (PMC12225836; doi:10.1371/journal.pone.0327245)
Supplement: S2 Table — Includes δ15N and δ13C values (‰), elemental weight percentages, C:N ratios, and calculated discrimination factors between tick blood meal and exoskeleton tissues. (XLSX) [file pone.0327245.s002.xlsx]

## Sheet: S2 Table
S2 Table. Summary of host European polecat (Mustela putorius) and tick (Ixodes hexagonus) isotopic data. Includes δ15N and δ13C values (‰), elemental weight percentages, C:N ratios, and calculated discrimination factors between tick blood meal and exoskeleton tissues.
European polecat (Mustela putorius)					Tick (Ixodes hexagonus)
Host information							Blood meal*					Exoskeleton*
Specimen ID	Collected	Location (UK)	Sex	Stomach contents	Tick ID	Sex	δ15N	Nitrogen wt%	δ13C	Carbon wt%	C:N	δ15N	Nitrogen wt%	δ13C	Carbon wt%	C:N	Δ15N Exo-Bm	Δ13C Exo-Bm
NMS.Z.2024.57.6	2016-01-19	West	M	N/A	291	F	13.5073	11.427	-30.0274	58.6383	5.98855	13.1431	12.5097	-26.9115	43.1159	4.03642	-0.36426	3.11596
					291	F	12.4881	11.3449	-29.9895	57.5557	5.95181	12.2312	13.5143	-27.5519	49.13	4.23949	-0.256834	2.43758
					291	F	11.625	10.1073	-29.3297	46.2818	5.36201	12.3406	13.0236	-25.9999	38.0462	3.40497	0.715586	3.32982
NMS.Z.2024.57.2	2014-12-23	South	M	Bird	191	F	14.6304	10.8658	-24.4447	41.2097	4.43287	13.9101	12.5541	-22.6218	40.8118	3.78955	-0.720381	1.82289
NMS.Z.2024.57.3	2014-03-02	West	M	Empty	194	F	12.3319	7.00607	-31.332	49.4448	6.96291	12.0833	11.9815	-27.7641	42.699	4.15755	-0.248588	3.56785
NMS.Z.2024.57.5	2013-11-20	South	M	Empty	285	F	11.9209	8.93724	-28.2697	49.1013	6.41921	11.9669	11.4152	-25.2455	38.0669	3.87368	0.0460241	3.02418
* Average of repeats
