# Supplementary material for: The blood-sucking tick Ixodes hexagonus reveals dietary stable isotope signatures of mammalian hosts
Source: PLoS One. 2025 Jul 3;20(7):e0327245. doi: 10.1371/journal.pone.0327245 (PMC12225836; doi:10.1371/journal.pone.0327245)
Supplement: S3 Table — Includes δ15N and δ13C values (‰), nitrogen and carbon wt%, and atomic C:N ratios. Where applicable, values represent monthly whisker segments and averages of replicate tick samples. (XLSX) [file pone.0327245.s003.xlsx]

## Sheet: S3 Table
S3 Table. Stable isotope composition of European polecat (Mustela putorius) whiskers, muscle, and associated whole ticks (Ixodes hexagonus). Includes δ15N and δ13C values (‰), nitrogen and carbon wt%, and atomic C:N ratios. Where applicable, values represent monthly whisker segments and averages of replicate tick samples.
European polecat (Mustela putorius)															Tick (Ixodes hexagonus)
Host information					Whisker					Muscle					Full tick*
Specimen ID	Collected	Location (UK)	Sex	Stomach contents	Period	δ15N	Nitrogen wt%	δ13C	Carbon wt%	δ15N	Nitrogen wt%	δ13C	Carbon wt%	C:N	Tick ID	Sex†	δ15N	Nitrogen wt%	δ13C	Carbon wt%	C:N
NMS.Z.2024.57.1	2014-10-19	West	F	Rodent	Oct	9.88	10.1	-24.82	29.3	10.2209	17.1639	-26.5199	44.0202	2.99215	182.1	F	13.7651	-26.0567	9.57398	40.3087	4.89136
					Sept	10.88	14.93	-24.57	43.05	10.7159	16.2505	-26.8281	40.0966	2.87864	182.2	F	12.9174	-25.326	10.9585	39.7066	4.23035
NMS.Z.2024.57.2	2014-12-23	South	M	Bird	Oct	8.64	12.35	-25.74	36.17	10.4682	13.9565	-26.4193	44.3714	3.70916	182.3	F	12.5524	-25.0119	11.2573	43.3761	4.49383
					Nov	9.1	13.49	-24.97	41.19						191.1	F	15.2567	-24.3818	9.25239	44.9617	5.72877
					Dec	9.96	14.55	-24.8	44.54						191.2	F	15.1967	-24.8614	8.52317	43.4165	5.34187
															191.3	F	15.3193	-24.1833	9.67128	44.4375	5.4158
NMS.Z.2024.57.3	2014-03-02	West	M	Empty	Mar	9.53	14.97	-27.31	43.98	9.19647	17.0993	-28.621	42.2586	2.88326	194.1	M/N	11.9454	-29.2236	10.5814	42.6977	5.23883
					Mar	8.75	12.54	-26.68	37.97	9.68155	16.7614	-28.8083	40.384	2.8109	194.2	M/N	12.936	-28.3481	9.85918	40.1763	4.49066
					Feb	8.93	14.94	-26.35	43	9.74822	13.8471	-28.483	44.3213	3.73422	194.3	M/N	11.1037	-27.0126	9.84104	40.169	4.77361
					Jan	9.01	14.7	-25.17	45.08
NMS.Z.2024.57.4	2014-08-16	South	F	N/A	Jul	10.47	15.08	-24.58	43.43						227.1	F	12.1681	-24.0008	10.759	41.5734	4.63636
					Aug	9.89	10.26	-24.1	29.93						227.2	F	12.5366	-25.2166	11.4097	43.0341	4.57364
															227.3	F	12.5574	-24.8098	10.347	42.4285	4.64868
NMS.Z.2024.57.7	2015-03-19	East	M	Rabbit	Mar	12.31	8.03	-27.38	23.21	12.7505	12.872	-28.9021	35.7504	3.24028	297.1	M/N	13.1891	-28.5369	11.7234	43.5513	4.33215
					Feb	13.15	14.56	-25.85	42.5	12.9203	15.987	-29.0303	39.2122	2.86156	297.2	M/N	15.7437	-26.5927	9.7433	40.4595	4.79887
										12.8471	13.6552	-28.6664	43.926	3.75293	297.3	M/N	13.3066	-26.3927	12.504	42.1754	3.96607
NMS.Z.2024.57.10	2016-01-14	East	M	Rabbit	Dec	11.06	14.78	-24.07	43.35						385.1	F	13.8477	-24.8605	11.137	42.7769	4.64786
					Jan	10.42	14.9	-23.7	43.56						385.2	F	14.6013	-27.2587	9.33057	45.8292	5.38229
															385.3	F	14.0251	-24.9659	12.0261	42.0417	4.06361
NMS.Z.2024.57.8	2015-03-13	South	M	N/A	Mar	8	14.75	-26.76	42.72	7.8849	16.3988	-27.8812	42.0494	2.99154	365.1	M/N	10.3275	-26.6384	11.3776	42.3264	4.43686
										8.20016	16.2334	-28.5347	43.564	3.13087	365.2	M/N	10.4211	-28.8649	9.10874	44.3619	5.21354
										8.283	13.8391	-28.0119	43.5448	3.67091	365.3	M/N	10.3561	-26.8701	10.9759	41.7452	4.42542
NMS.Z.2024.57.9	2016-02-11	South	M	Empty	Feb	9.75	14.6	-27.93	43.78	9.98477	15.9999	-29.1795	42.3563	3.0885	382.1	M/N	12.7721	-27.4403	10.536	39.0874	4.35091
					Jan	8.08	14.13	-26.55	40.57	10.6575	16.1374	-29.1234	37.2173	2.69065	382.2	M/N	13.0204	-27.8875	10.8875	42.5619	4.14694
										10.5156	13.9288	-28.6786	44.4588	3.72384	382.3	M/N	13.0933	-26.7468	11.4663	42.1733	4.31022
NMS.Z.2024.57.5	2013-11-20	South	M	Empty	Nov	9.74	15.11	-24.48	43.83						285.1	F	13.1583	-27.0508	8.61751	43.9331	6.25141
					Sep	10.63	15.01	-24.44	43.83						285.2	F	13.814	-28.4334	7.89844	46.2948	6.43655
					Oct	9.93	15.13	-24.32	43.78						285.3	F	13.4211	-28.3018	8.12969	46.6112	6.70893
NMS.Z.2024.57.6	2016-01-19	West	M	N/A	Dec	9.37	13.41	-27.04	38.79	10.3649	16.7361	-27.2658	41.4377	2.88861	291.1	F	11.9115	-29.4727	9.69814	48.8836	5.57794
					Jan	9.68	15.5	-25.22	44.53	11.0747	16.6365	-27.5892	37.6743	2.64198	291.2	F	12.1711	-28.7983	12.2867	48.082	4.9962
					Dec	9.39	15.02	-24.79	43.31	10.746	14.2881	-27.1753	44.2218	3.61085	291.3	F	13.325	-28.2317	9.2023	43.0149	5.5058
					Nov	9.56	14.84	-24.62	41.61
* Average of repeats
† Sex either female (F) or male/nymphal (M/N)
